# Supplementary material for: Regular Dental Check-Ups Are Associated with Choosing Uninsured Dental Restoration/Prosthesis Treatment in Japan
Source: Healthcare (Basel). 2023 May 28;11(11):1582. doi: 10.3390/healthcare11111582 (PMC10252183; doi:10.3390/healthcare11111582)
Supplement: Supplementary file 1 [file healthcare-11-01582-s001.zip]

Archive with 1 entries (1 files):
- healthcare-2395910-supplementary.pdf
